# Supplementary material for: Expression of E-prostanoid receptors in nasal polyp tissues of smoking and nonsmoking patients with chronic rhinosinusitis
Source: PLoS One. 2018 Jul 24;13(7):e0200989. doi: 10.1371/journal.pone.0200989 (PMC6057645; doi:10.1371/journal.pone.0200989)
Supplement: S1 Dataset — (XLSX) [file pone.0200989.s002.xlsx]

## Sheet: Histology
	N-NP (n=28)	S-NP (n=21)		N-NP (n=28)	S-NP (n=21)		N-NP (n=28)	S-NP (n=21)		N-NP (n=28)	S-NP (n=21)		N-NP (n=28)	S-NP (n=21)		N-NP (n=28)	S-NP (n=21)		N-NP (n=28)	S-NP (n=21)		N-NP (n=28)	S-NP (n=21)		N-NP (n=28)	S-NP (n=21)
Goblet cells	5	8	BMT score	2	1	Mucosal glands	2.6	2.6	Collagen deposition (%)	20.4	22.6	Edema score	2	1.5	Neutrophils	5	9.8	Mononuclear cells	55	32	Eosinophils	1	3.6	Total inflammatory cells	70	50
	8	6		3	3		6	2		18.3	28.4		1	1		8	24.2		77	55		0.2	2.2		90	89
	12	3		1	2		0	0		17.3	48.8		1	0		12	26		35	48		1	5.2		50	90
	10	12		1	2		1.8	1.8		0.2	36		3	1.5		10	12		34	79		0	6.5		44	101
	4	11		1	1		5	5		9.5	20.6		1	1		10	19		86	77		3.6	4		105	103
	5	14		2	2		0	0		0.3	22.4		2	2		5	14		53	66		2.2	3.1		60	83
	3	7		1	2		0	0.6		15.4	10.8		1	1.5		9.5	33		36	59		0.2	3		48	99
	7	8		0	1		0.2	6		0.7	1.5		3	1		7	8		27	80		2	5.5		40	94
	3	5		0	2		0.4	4.8		1.2	0.3		3	2		3	5		37	53		0	4.1		41	72
	2	15		1	3		0.1	2		0.3	21.8		3	1		7.9	15		20	78		0.2	3.2		40	97
	0	12		1	1		0.3	0.8		8.8	0.8		1.5	2.5		3.5	12		50	43		3	4.1		67	66
	0	6		1	1		0.4	2		10.2	1.8		1.5	1		0	3.4		70	34		2.5	3.9		70	48
	8	6		0	1		1	6		24.1	8.4		1	1		8	6.8		45	66		4.1	19		69	98
	6	24		1	1		3.3	1.3		32.4	1.3		0	1.5		16	29.4		69	50		4	50		90	140
	3	23		3	0.5		1.5	3.1		9	11.1		1	2		14	23		61	93		4.1	60		80	190
	12	25		1	3		0.6	2.5		11.2	15.2		1	1		12	35.2		44	139		0.5	25.4		57	214
	11	26		1.5	1.5		6	2		0.4	0.4		2	3		18	15.3		80	57		7.8	70		106	160
	14	38		1.5	2		4.8	2		21	10.4		1.5	2		14	18.6		66	123		9	30		90	173
	7	46		2	3		0.5	3.3		18	15.8		2	2		7	40		123	76		50	22		190	150
	8	19		1	2		0.8	1		4.3	0.5		1.5	3		8	19		102	160		60	48		170	240
	5	33		3	2		2	0.2		2.1	16.3		3	2		6.6	7		60	139		25.4	89		101	248
	15			2			6			1.8			2			15			123			70			220
	12			2.5			1.3			3.9			2			12			76			30			120
	6			2			3.1			13.2			1			6			32			22			66
	6			1.5			2.5			2.5			2			6			139			48			201
	24			1.5			1.9			0.3			3			24			55			9			89
	23			1			2			1.3			2			23			35			6.7			65
	25			1			3.3			8			1.5			25			79			7.9			120

## Sheet: Elisa
ELISA pg/ml	N-NP (n=28)	S-NP (n=21)		N-NP (n=28)	S-NP (n=21)		N-NP (n=28)	S-NP (n=21)
PGE2	3919	17827	TNF-a	5	14	IL-8	5750	7880
	7873	31504		9	8		4760	11058
	3681	23088		4	8		2890	14000
	7683	4446		7	9		3300	3150
	6063	18629		7	10		1670	2289
	3331	22112		3	5.9		3700	4780
	6902	7741		8	5		4790	6780
	2723	1608		4.7	15		5600	5680
	8944	5398		6	4.1		3450	2670
	13814	15043		5	6.9		2370	2600
	7122	25684		12	5.2		8000	1798
	6538	7154		3.9	4.4		1400	5420
	7889	7447		8	3		3700	11098
	8330	27053		5.5	5.9		5700	8150
	1479	2158		2	4.5		6200	7880
	13253	8996		3	6.9		3450	11058
	6414	9035		8	5.2		2370	14000
	12535	2265		8.9	10		3320	3150
	1165	13365		6	12.8		1560	2289
	1928	15059		5	5.9		3700	4780
	7991	2985		4	15.9		4790	6780
	2433			3.9			8990
	2392			5.8			3450
	4577			6			2370
	2660			5			4500
	19720			4			1900
	2618			3.9			4600
	2229			2.2			4300

## Sheet: PCR
N-NP 2-△△CT value					S-NP 2-△△CT value
EP1	EP2	EP3	EP4	EP1	EP2	EP3	EP4
88.2933	20.8319	1.00215	19.047	87.3405	6.62325	4.01125	12.0621
10.2922	12.8891	7.67063	24.6048	9.28431	5.93284	10.721	20.942
85.6844	12.5675	6.74169	32.4193	84.9218	11.4415	6.96334	12.0376
24.7296	6.95709	39.1525	55.5353	25.4821	3.05046	19.9984	33.0725
195.012	0.88285	56.7068	74.5437	80.6064	4.65968	67.0002	41.9206
123.323	3.9494	27.2337	60.2825	124.294	4.69169	27.0706	11.9531
9.16082	3.16026	37.1394	19.0057	18.9742	3.8505	39.9874	11.2513
159.078	21.7921	12.7821	22.0585	119.507	10.082	24.8833	56.6404
100.999	7.53153	13.0067	19.7398	98.0872	6.55671	18.1002	3.9941
1.95525	6.98583	27.3072	24.9654	16.3624	1.68284	46.9772	14.9943
6.34683	30.7158	46.3959	45.0921	13.1855	0.891281	32.762	21.9427
9.14472	7.34	17.4667	38.7714	14.8595	6.40642	47.2243	32.0902
5.65803	7.03947	3.86573	40.7818	8.89924	0.405556	6.07991	12.0634
0.180667	0.241747	48.8188	44.5226	33.1273	0.495413	28.8506	9.05081
5.71071	1.69629	15.107	7.16309	33.1472	6.08888	24.9411	23.1484
54.698	22.3209	28.5373	37.1065	9.88774	5.21551	18.1514	40.6454
18.5205	12.7607	21.8008	25.7279	12.3021	2.04856	21.1951	3.87926
43.7759	1.46793	15.3317	4.57561	25.1801	2.13108	11.0318	11.9487
		GAPDH mean CT		EP1 mean CT		EP2 mean CT		EP3 mean CT		EP4 mean CT		△CT=CTEP-CtGAPDH				△△CT=△CTexperimental group-△CTcontol				RQ=2-△△CT
											EP1	EP2	EP3	EP4	EP1	EP2	EP3	EP4	EP1	EP2	EP3	EP4
non-Smoking P10	A1	22.9185		26.4542		28.5377		32.9154		28.667	3.53577	5.61927	9.9969	5.74851	-6.46423	-4.38073	-0.00309761	-4.25149	88.2933	20.8319	1.00215	19.047
	B1
13	C1	19.7277		26.3642		26.0396		26.7884		25.1068	6.63652	6.31192	7.06066	5.37912	-3.36348	-3.68808	-2.93934	-4.62088	10.2922	12.8891	7.67063	24.605
	D1
16	E1	25.0923		32.592		32.2768		33.1415		29.7424	7.4997	7.18453	8.04926	4.65015	-2.5003	-2.81547	-1.95074	-5.34985	5.65803	7.03947	3.86573	40.7818
	F1
18	G1	23.4523		30.7863		28.5114		27.9164		27.9575	7.33396	5.05909	4.46408	4.5052	-2.66604	-4.94091	-5.53592	-5.4948	6.34683	30.7158	46.3959	45.0921
	H1
23	A2	25.6655		32.4726		32.7892		31.539		30.3886	6.80706	7.1237	5.87346	4.72308	-3.19294	-2.8763	-4.12654	-5.27692	9.14472	7.34267	17.4667	38.7714
	B2
25	C2	24.1017		27.4435		31.1887		30.4005		29.7986	3.3418	7.08706	6.29882	5.69696	-6.6582	-2.91294	-3.70118	-4.30304	100.999	7.53153	13.0067	19.7398
	D2
31	E2	20.3843		23.9634		26.7327		27.6312		25.3656	3.57904	6.34838	7.24689	4.98122	-6.42096	-3.65162	-2.75311	-5.01878	85.6844	12.5675	6.74169	32.4193
	F2
32	G2	19.0386		24.4104		26.2401		23.7475		23.2432	5.37183	7.20152	4.70897	4.20467	-4.62817	-2.79848	-5.29103	-5.79533	24.7296	6.95709	39.1525	55.5353
	H2
33	A3	19.7827		22.8364		27.801		25.0154		23.869	3.0537	8.01837	5.23268	4.08633	-6.9463	-1.98163	-4.76732	-5.91367	123.323	3.9494	27.2337	60.2825
	B3
34	C3	23.6145		30.419		31.9544		28.3996		29.3661	6.80452	8.33996	4.78512	5.75164	-3.19548	-1.66004	-5.21488	-4.24836	9.16082	3.16026	37.1394	19.0057
	D3
35	E3	20.8182		23.5046		26.3725		27.1421		26.3549	2.68641	5.55426	6.32395	5.53674	-7.31359	-4.44574	-3.67605	-4.46326	159.078	21.7921	12.7821	22.0585
	F3
36	G3	20.4154		29.4481		27.611		25.6442		25.7736	9.03264	7.19557	5.22879	5.35814	-0.967356	-2.80443	-4.77121	-4.64186	1.95525	6.98583	27.3072	24.9654
	H3
37	A4	20.6708		33.1394		32.7192		25.0614		25.1943	12.4686	12.0484	4.39063	4.52354	2.4686	2.04843	-5.60937	-5.47646	0.180667	0.241747	48.8188	44.5226
	B4
38	C4	20.2742		27.7605		29.5118		26.3571		27.4336	7.48633	9.23762	6.08286	7.15942	-2.51367	-0.762382	-3.91714	-2.84058	5.71071	1.69629	15.107	7.16309
	D4
39	E4	20.1946		24.4212		25.7143		25.3599		24.981	4.22658	5.51968	5.16522	4.7864	-5.77342	-4.48032	-4.83478	-5.2136	54.698	22.3209	28.5373	37.1065
	F4
11	G4	18.1473		23.9363		24.4737		23.701		23.4621	5.78895	6.32637	5.55369	5.31474	-4.21105	-3.67363	-4.44631	-4.68526	18.5205	12.7607	21.8008	25.7279
	H4
15	A5	19.2939		23.8419		28.7402		25.3555		27.1	4.54794	9.44622	6.06156	7.80603	-5.45206	-0.553785	-3.93844	-2.19397	43.7759	1.46793	15.3317	4.57561
	B5
17	C5	22.2102		24.6028		32.39		26.3848		25.9902	2.39258	10.1798	4.17455	3.77998	-7.60742	0.179759	-5.82545	-6.22002	195.012	0.88285	56.7068	74.5437
	D5
smoking 20	E5	21.3077		24.8591		28.5802		29.3037		27.7153	3.55142	7.27246	7.99595	6.40759	-6.44858	-2.72754	-2.00405	-3.59241	87.3405	6.62325	4.01125	12.0621
	F5
21	G5	19.2389		26.0241		26.6702		25.8165		24.8506	6.78521	7.43128	6.57763	5.61167	-3.21479	-2.56872	-3.42237	-4.38833	9.28431	5.93284	10.721	20.942
	H5
22	A6	18.9565		22.5484		25.4403		26.1567		25.367	3.59194	6.4838	7.20022	6.41052	-6.40806	-3.5162	-2.79978	-3.58948	84.9218	11.4415	6.96334	12.0376
	B6
24	C6	20.1501		25.4786		28.541		25.8282		25.1025	5.32859	8.39097	5.67819	4.95244	-4.67141	-1.60903	-4.32181	-5.04756	25.4821	3.05046	19.9984	33.0725
	D6
27	E6	20.3257		23.9928		28.1054		24.2596		24.9361	3.66718	7.77977	3.93391	4.61041	-6.33282	-2.22023	-6.06609	-5.38959	80.6064	4.65968	67.0002	41.9206
	F6
28	G6	22.2008		25.2432		29.9707		27.4421		28.6215	3.04239	7.76989	5.24135	6.42069	-6.95761	-2.23011	-4.75865	-3.57931	124.294	4.69169	27.0706	11.9531
	H6
29	A7	20.7909		26.5449		28.8458		25.4694		27.2988	5.75403	8.05495	4.67853	6.50798	-4.24597	-1.94505	-5.32147	-3.49202	18.9742	3.8505	39.9874	11.2513
	B7
11	C7	21.818		24.917		28.4843		27.1809		25.9942	3.09905	6.66629	5.3629	4.17624	-6.90095	-3.33371	-4.6371	-5.82376	119.507	10.082	24.8833	56.6404
	D7
12	E7	24.2344		27.6184		31.5214		30.0564		32.2365	3.38401	7.28703	5.82206	8.00213	-6.61599	-2.71297	-4.17794	-1.99787	98.0872	6.55671	18.1002	3.9941
	F7
13	G7	20.5822		26.5499		29.8313		25.0283		26.6758	5.96769	9.2491	4.44611	6.09366	-4.03231	-0.750898	-5.55389	-3.90634	16.3624	1.68284	46.9772	14.9943
	H7
14	A8	21.1527		27.4318		31.3188		26.1188		26.697	6.27912	10.166	4.96605	5.54433	-3.72088	0.166048	-5.03395	-4.45567	13.1855	0.891281	32.762	21.9427
	B8
15	C8	19.9612		26.0679		27.2817		24.3998		24.9572	6.10669	7.32048	4.43854	4.99594	-3.89331	-2.67952	-5.56146	-5.00406	14.8595	6.40642	47.2243	32.0902
	D8
16	E8	19.8821		26.7284		31.1841		27.278		26.2895	6.84632	11.302	7.39595	6.40743	-3.15368	1.30203	-2.60405	-3.59257	8.89924	0.405556	6.07991	12.0634
	F8
17	G8	18.1144		23.0645		29.1277		23.2639		24.9364	4.95005	11.0133	5.14947	6.82195	-5.04995	1.0133	-4.85053	-3.17805	33.1273	0.495413	28.8506	9.05081
	H8
18	A9	22.5251		27.4743		29.9189		27.8847		27.9923	4.94919	7.39382	5.35955	5.46716	-5.05081	-2.60618	-4.64045	-4.53284	33.1472	6.08888	24.9411	23.1484
	B9
19	C9	20.2875		26.9818		27.9046		26.1054		24.9424	6.69436	7.61719	5.81799	4.65498	-3.30564	-2.38281	-4.18201	-5.34502	9.88774	5.21551	18.1514	40.6454
	D9
20	E9	21.7081		28.0873		30.6735		27.3024		29.7523	6.37917	8.96539	5.59434	8.04422	-3.62083	-1.03461	-4.40566	-1.95578	12.3021	2.04856	21.1951	3.87926
	F9
21	G9	19.5977		24.9435		28.5061		26.1341		26.0189	5.34579	8.90841	6.53641	6.42122	-4.65421	-1.09159	-3.46359	-3.57878	25.1801	2.13108	11.0318	11.9487
	H9

## Sheet: Western b
Western Blot band intensity ratios	N-NP (n=15)	S-NP (n=15)		N-NP (n=14)	S-NP (n=14)		N-NP (n=13)	S-NP (n=13)		N-NP (n=15)	S-NP (n=15)
EP1	0.613443	0.463121	EP2	2.1055	1.01546	EP3	0.0571046	0.314729	EP4	0.856832	1.50228
	0.637185	0.269607		2.40023	1.04755		0.633806	0.200362		2.20729	0.43461
	1.05198	0.485655		1.65782	0.578091		0.286586	0.313737		3.55432	1.32978
	0.164722	1.3147		1.45095	0.81212		1.94524	1.19828		1.31715	0.348567
	0.238574	2.2006		0.633981	1.02269		1.25	2.89155		0.887161	1.12678
	0.164416	0.716002		0.899987	0.585101		2.01453	1.10023		2.75624	1.44634
	0.289655	0.888895		1.56266	1.88938		0.298523	0.542792		3.2754	0.979625
	0.629313	1.16144		2.85957	2.58914		2.68598	1.19612		0.868706	0.116551
	1.27769	1.072		2.9087	1.42023		1.38379	1.60223		0.166252	0.242629
	0.715459	0.56533		2.93825	1.388		0.9043	1.20287		1.34342	0.458865
	1.9538	0.229927		1.62663	1.0005		1.4025	1.40337		2.3782	0.229895
	2.4396	0.297557		1.58084	1.44596		0.8902	0.900654		1.8035	1.2022
	2.00513	1.03652		1.30239	2.00325		1.4005	2.0036		0.9032	1.00299
	1.51589	1.10237		1.9016	1.196					1.6043	0.8002
	1.83125	0.481483								1.1003	1.80116

## Sheet: clinical information
	N-NP (n=28)	S-NP (n=21)		N-NP (n=28)	S-NP (n=21)		N-NP (n=28)	S-NP (n=21)
symptom scores	6	18	CT scores	6	20	Endoscopy scores	1	11
	30	25		13	15		3	12
	19	27		14	13		7	5
	24	12		22	16		5	6
	23	19		8	13		2	5
	16	15		5	18		3	8
	17	30		11	24		5	7
	19	19		16	22		12	11
	28	20		6	15		3	12
	10	15		5	18		6	8
	12	13		9	6		2	6
	18	16		18	19		11	12
	20	13		13	15		7	4
	9	19		7	6		5	7
	9	24		8	11		7	8
	11	30		11	12		4	6
	18	15		12	19		8	11
	14	18		17	15		8	10
	18	28		16	10		10	6
	20	19		20	19		6	5
	21	15		18	14		6	5
	15			11			6
	12			13			7
	14			14			5
	16			11			4
	24			24			12
	23			9			7
	25			10			6
